# Supplementary material for: Humic Lake Exhibits Higher Microbial Functional Gene Diversity and Weaker Gene Interaction Efficiency than a Common Alkaline Lake
Source: Biology (Basel). 2022 Oct 1;11(10):1448. doi: 10.3390/biology11101448 (PMC9598760; doi:10.3390/biology11101448)
Supplement: Supplementary file 1 [file biology-11-01448-s001.zip]

Archive with 1 entries (1 files):
- biology-1915760-supplementary.pdf
